# Supplementary material for: Exploring Therapeutic Potential of Bi-Qi Capsules in Treatment of Gout by Discovering Crucial Drug Targets
Source: Pharmaceuticals (Basel). 2025 Apr 24;18(5):618. doi: 10.3390/ph18050618 (PMC12114690; doi:10.3390/ph18050618)
Supplement: Supplementary file 1 [file pharmaceuticals-18-00618-s001.zip]

Archive with 1 entries (1 files):
- pharmaceuticals-3487575-supplementary.pdf
